# Supplementary material for: Impact of Anesthesia Modality on Clinical Outcomes in Anterior Circulation Stroke Patients Undergoing Mechanical Thrombectomy: A Retrospective Propensity Score-Matched Analysis
Source: J Clin Med. 2026 Jun 24;15(13):4916. doi: 10.3390/jcm15134916 (PMC13361245; doi:10.3390/jcm15134916)
Supplement: Supplementary file 1 [file jcm-15-04916-s001.zip]

Archive with 1 entries (1 files):
- jcm-4354207-supplementary.pdf
